# Supplementary material for: Efficacy for Whitlockite for Augmenting Spinal Fusion
Source: Int J Mol Sci. 2021 Nov 28;22(23):12875. doi: 10.3390/ijms222312875 (PMC8657587; doi:10.3390/ijms222312875)
Supplement: Supplementary file 1 [file ijms-22-12875-s001.zip]

Archive with 1 entries (1 files):
- ijms-1467336-supplementary.pdf
